# Supplementary material for: Glutaminase‐1 Mediated Glutaminolysis to Glutathione Synthesis Maintains Redox Homeostasis and Modulates Ferroptosis Sensitivity in Cancer Cells
Source: Cell Prolif. 2025 Apr 21;58(11):e70036. doi: 10.1111/cpr.70036 (PMC12584870; doi:10.1111/cpr.70036)
Supplement: Supplementary file 2 — Table S1. The metabolic flux of 13C5‐glutamine towards GSH in MCF‐7 cells (percentage). [file CPR-58-e70036-s002.xlsx]

## Sheet: percentage
Table S1 The metabolic flux of 13C5-glutamine towards GSH in MCF-7 cells (percentage)
	Cas9			KOGLS1			KOGLS1/KGA+GAC
Compound	A1	A2	A3	B1	B2	B3	C1	C2	C3
Gamma-Glutamylcysteine*C8H14N2O5S	0.293372	0.316882	0.294891	0.483811	0.512718	0.589929	0.444065	0.385672	0.487257
Gamma-Glutamylcysteine*m1	0.00592875	0	0.00779528	0.020586	0	0	0	0	0
Gamma-Glutamylcysteine*m2	0.0091323	0	0.00184709	0	0	0	0	0	0
Gamma-Glutamylcysteine*m3	0.0825938	0.0984227	0.0745801	0.103448	0.0747502	0.0482201	0.0441172	0.06617	0
Gamma-Glutamylcysteine*m4	0.000506103	0.00244373	0.0122316	0	0	0	0	0	0
Gamma-Glutamylcysteine*m5	0.608467	0.582252	0.608655	0.392154	0.412532	0.350889	0.511818	0.548158	0.512743
Gamma-Glutamylcysteine*m6	0	0	0	0	0	0.010962	0	0	0
Gamma-Glutamylcysteine*m7	0	0	0	0	0	0	0	0	0
Gamma-Glutamylcysteine*m8	0	0	0	0	0	0	0	0	0
Glutamic acid*C5H9NO4	0.261704	0.252969	0.258747	0.405385	0.404219	0.39726	0.204821	0.201847	0.213103
Glutamic acid*m1	0.0128355	0.0131743	0.0116816	0.0213392	0.0229508	0.0229737	0.014694	0.0149052	0.0145505
Glutamic acid*m2	0.022294	0.0241783	0.0223673	0.0257452	0.0254076	0.0259475	0.0263311	0.0238677	0.0262274
Glutamic acid*m3	0.100238	0.106264	0.101958	0.0958484	0.099054	0.0971673	0.106572	0.0979687	0.106538
Glutamic acid*m4	0.0181624	0.018159	0.0176659	0.0128616	0.0134608	0.0127757	0.0200835	0.0199964	0.0187816
Glutamic acid*m5	0.584766	0.585255	0.58758	0.43882	0.434908	0.443875	0.627498	0.641415	0.620799
Glutamine*C5H10N2O3	0.0593678	0.0586913	0.0589467	0.0654348	0.0669172	0.0653846	0.0825127	0.0844507	0.0824167
Glutamine*m1	0	0	0	0	0	0	0	0	0
Glutamine*m2	0.000329302	0.000296163	0.000541235	0	0.00010548	0.000143607	0.00140529	0.00111406	0.00106095
Glutamine*m3	0.00058167	0.000604406	0.000539775	0.000559203	0.000566562	0.000538191	0.00119086	0.00110604	0.00123187
Glutamine*m4	0.0264054	0.0265129	0.0265569	0.0258208	0.0264297	0.0265809	0.0258094	0.0258166	0.0259856
Glutamine*m5	0.913316	0.913895	0.913415	0.908185	0.905981	0.907353	0.889082	0.887513	0.889305
Glutathione*C10H17N3O6S	0.475453	0.459145	0.470643	0.604875	0.598638	0.606569	0.52757	0.530546	0.52537
Glutathione*m1	0	0	0	0.0063916	0.00880891	0.00824805	0	0	0
Glutathione*m2	0.0155795	0.0160569	0.0153058	0.0201593	0.0200892	0.0202077	0.015248	0.014786	0.0151885
Glutathione*m3	0.0625646	0.0644984	0.0626391	0.0642131	0.0669083	0.064939	0.0526586	0.0508218	0.0528791
Glutathione*m4	0.0133198	0.0139617	0.0135395	0.00921028	0.00900319	0.00905772	0.0122479	0.0124986	0.0123532
Glutathione*m5	0.432954	0.446241	0.437782	0.29504	0.296455	0.290865	0.392145	0.390997	0.394199
Glutathione*m6	0	0	0	0	0	0	0	0	0
Glutathione*m7	0	0	0	0	0	0	1.42652e-05	0.000241004	0
Glutathione*m8	0.000128924	9.52346e-05	9.05608e-05	0.000110416	9.70667e-05	0.000112673	0.000116031	0.000108992	1.02172e-05
Glutathione*m9	0	9.98409e-07	0	0	5.15753e-07	0	0	0	0
Glutathione*m10	0	0	0	0	0	0	0	0	0
GSSG*C20H32N6O12S2	0.253265	0.221228	0.238374	0.413853	0.403915	0.415865	0.302778	0.309928	0.299289
GSSG*m1	0	0	0	0	0	0	0	0	0
GSSG*m2	0.0146774	0.0122917	0.00866402	0.02884	0.026503	0.0265661	0.0211223	0.0145726	0.0207639
GSSG*m3	0.0570407	0.0567497	0.0575906	0.0814699	0.0778995	0.0742997	0.0505897	0.0483026	0.0540393
GSSG*m4	0.0135314	0.015468	0.0115064	0.0144926	0.0111972	0.0122877	0.0155667	0.0165302	0.0136753
GSSG*m5	0.404959	0.418702	0.41682	0.340128	0.352489	0.341435	0.409378	0.410854	0.409726
GSSG*m6	0.0187853	0.019611	0.0209004	0.0157696	0.0131078	0.0181588	0.0136641	0.0172824	0.0125442
GSSG*m7	0	0	0.00734933	0	0	0	0	0	0
GSSG*m8	0.0478794	0.0546871	0.049653	0.0310686	0.0351643	0.0329753	0.0381524	0.0379113	0.03881
GSSG*m9	0.00983177	0.0125371	0.00779527	0.00446631	0.00451317	0.0049146	0.0065324	0.00695326	0.00896933
GSSG*m10	0.176696	0.186606	0.178145	0.0679609	0.0752112	0.0734981	0.139419	0.134401	0.138069
GSSG*m11	0.00333341	0.00211977	0.00320255	0.00195154	0	0	0.00279782	0.00326554	0.00411415
GSSG*m12	0	0	0	0	0	0	0	0	0
GSSG*m13	0	0	0	0	0	0	0	0	0
GSSG*m14	0	0	0	0	0	0	0	0	0
GSSG*m15	0	0	0	0	0	0	0	0	0
GSSG*m16	0	0	0	0	0	0	0	0	0
GSSG*m17	0	0	0	0	0	0	0	0	0
GSSG*m18	0	0	0	0	0	0	0	0	0
GSSG*m19	0	0	0	0	0	0	0	0	0
GSSG*m20	0	0	0	0	0	0	0	0	0
