# Supplementary material for: Glutaminase‐1 Mediated Glutaminolysis to Glutathione Synthesis Maintains Redox Homeostasis and Modulates Ferroptosis Sensitivity in Cancer Cells
Source: Cell Prolif. 2025 Apr 21;58(11):e70036. doi: 10.1111/cpr.70036 (PMC12584870; doi:10.1111/cpr.70036)
Supplement: Supplementary file 3 — Table S2. The metabolic flux of 13C5‐glutamine towards GSH in MCF‐7 cells (peak area). [file CPR-58-e70036-s001.xlsx]

## Sheet: peak area
Table S2 The metabolic flux of 13C5-glutamine towards GSH in MCF-7 cells (peak area).
	Cas9			KOGLS1			KOGLS1/KGA+GAC
Compound	A1	A2	A3	B1	B2	B3	C1	C2	C3
Gamma-Glutamylcysteine*C8H14N2O5S	4.99139e+06	4.82683e+06	5.07258e+06	4.38753e+06	4.36585e+06	3.818e+06	2.94864e+06	3.52716e+06	2.9236e+06
Gamma-Glutamylcysteine*m1	100871	0	134091	186687	0	0	0	0	0
Gamma-Glutamylcysteine*m2	155376	0	31772.8	0	0	0	0	0	0
Gamma-Glutamylcysteine*m3	1.40524e+06	1.4992e+06	1.28289e+06	938138	636507	312079	292943	605156	0
Gamma-Glutamylcysteine*m4	8610.76	37223.6	210403	0	0	0	0	0	0
Gamma-Glutamylcysteine*m5	1.03524e+07	8.86901e+06	1.04698e+07	3.55632e+06	3.51276e+06	2.27094e+06	3.39853e+06	5.01317e+06	3.07652e+06
Gamma-Glutamylcysteine*m6	0	0	0	0	0	70945.9	0	0	0
Gamma-Glutamylcysteine*m7	0	0	0	0	0	0	0	0	0
Gamma-Glutamylcysteine*m8	0	0	0	0	0	0	0	0	0
Glutamic acid*C5H9NO4	8.16249e+08	8.10933e+08	7.77074e+08	1.02894e+09	1.2433e+09	1.0795e+09	1.0782e+09	9.98683e+08	9.39214e+08
Glutamic acid*m1	4.00337e+07	4.22322e+07	3.50823e+07	5.41629e+07	7.0592e+07	6.24277e+07	7.73508e+07	7.37466e+07	6.41289e+07
Glutamic acid*m2	6.95343e+07	7.75075e+07	6.71738e+07	6.5346e+07	7.81485e+07	7.05086e+07	1.3861e+08	1.1809e+08	1.15593e+08
Glutamic acid*m3	3.1264e+08	3.40648e+08	3.06201e+08	2.43281e+08	3.0467e+08	2.64038e+08	5.61008e+08	4.84721e+08	4.69549e+08
Glutamic acid*m4	5.66482e+07	5.82117e+07	5.30546e+07	3.26452e+07	4.14026e+07	3.47161e+07	1.05722e+08	9.89365e+07	8.27767e+07
Glutamic acid*m5	1.82387e+09	1.87613e+09	1.76463e+09	1.11381e+09	1.33769e+09	1.20617e+09	3.30323e+09	3.17353e+09	2.73606e+09
Glutamine*C5H10N2O3	1.54338e+08	1.64156e+08	1.50523e+08	2.30972e+08	2.81995e+08	2.4802e+08	1.18561e+08	9.32621e+07	1.02098e+08
Glutamine*m1	0	0	0	0	0	0	0	0	0
Glutamine*m2	856082	828350	1.38207e+06	0	444502	544739	2.01923e+06	1.23029e+06	1.31431e+06
Glutamine*m3	1.51216e+06	1.69049e+06	1.37834e+06	1.97387e+06	2.38754e+06	2.04149e+06	1.71112e+06	1.22144e+06	1.52605e+06
Glutamine*m4	6.86457e+07	7.41549e+07	6.78143e+07	9.11421e+07	1.11377e+08	1.00828e+08	3.7085e+07	2.85102e+07	3.21911e+07
Glutamine*m5	2.37434e+09	2.55611e+09	2.33245e+09	3.20571e+09	3.81788e+09	3.44182e+09	1.27751e+09	9.80114e+08	1.10168e+09
Glutathione*C10H17N3O6S	4.79627e+09	4.53272e+09	4.65445e+09	6.05008e+09	6.99469e+09	6.60763e+09	7.15491e+09	6.85561e+09	6.42518e+09
Glutathione*m1	0	0	0	6.393e+07	1.02926e+08	8.98498e+07	0	0	0
Glutathione*m2	1.57162e+08	1.58514e+08	1.51368e+08	2.01638e+08	2.34729e+08	2.20132e+08	2.06793e+08	1.91062e+08	1.85753e+08
Glutathione*m3	6.31138e+08	6.36733e+08	6.19473e+08	6.42272e+08	7.81779e+08	7.0741e+08	7.14156e+08	6.56709e+08	6.46701e+08
Glutathione*m4	1.34368e+08	1.37831e+08	1.339e+08	9.2123e+07	1.05196e+08	9.86698e+07	1.66106e+08	1.61504e+08	1.51078e+08
Glutathione*m5	4.36755e+09	4.40532e+09	4.32947e+09	2.95105e+09	3.46388e+09	3.16853e+09	5.31828e+09	5.05239e+09	4.82098e+09
Glutathione*m6	0	0	0	0	0	0	0	0	0
Glutathione*m7	0	0	0	0	0	0	193464	3.1142e+06	0
Glutathione*m8	1.30056e+06	940163	895606	1.1044e+06	1.13416e+06	1.22739e+06	1.57361e+06	1.40837e+06	124954
Glutathione*m9	0	9856.36	0	0	6026.23	0	0	0	0
Glutathione*m10	0	0	0	0	0	0	0	0	0
GSSG*C20H32N6O12S2	1.65843e+07	1.59307e+07	1.30344e+07	3.39828e+07	2.08272e+07	2.61874e+07	3.77525e+07	2.76815e+07	2.71395e+07
GSSG*m1	0	0	0	0	0	0	0	0	0
GSSG*m2	961103	885131	473753	2.36815e+06	1.36658e+06	1.67289e+06	2.63368e+06	1.30157e+06	1.88287e+06
GSSG*m3	3.73513e+06	4.08658e+06	3.14908e+06	6.68976e+06	4.01676e+06	4.67872e+06	6.30788e+06	4.3142e+06	4.90028e+06
GSSG*m4	886060	1.11386e+06	629179	1.19003e+06	577363	773764	1.94096e+06	1.47641e+06	1.24007e+06
GSSG*m5	2.65175e+07	3.0151e+07	2.2792e+07	2.7929e+07	1.81755e+07	2.15004e+07	5.10441e+07	3.66958e+07	3.71539e+07
GSSG*m6	1.23009e+06	1.4122e+06	1.14285e+06	1.29489e+06	675879	1.14348e+06	1.70374e+06	1.5436e+06	1.13751e+06
GSSG*m7	0	0	401865	0	0	0	0	0	0
GSSG*m8	3.13523e+06	3.93805e+06	2.71505e+06	2.55114e+06	1.81319e+06	2.07648e+06	4.75711e+06	3.38609e+06	3.51929e+06
GSSG*m9	643803	902800	426250	366743	232714	309476	814507	621038	813338
GSSG*m10	1.15704e+07	1.34376e+07	9.74104e+06	5.58049e+06	3.87814e+06	4.62824e+06	1.73837e+07	1.20041e+07	1.252e+07
GSSG*m11	218278	152646	175117	160247	0	0	348852	291665	373071
GSSG*m12	0	0	0	0	0	0	0	0	0
GSSG*m13	0	0	0	0	0	0	0	0	0
GSSG*m14	0	0	0	0	0	0	0	0	0
GSSG*m15	0	0	0	0	0	0	0	0	0
GSSG*m16	0	0	0	0	0	0	0	0	0
GSSG*m17	0	0	0	0	0	0	0	0	0
GSSG*m18	0	0	0	0	0	0	0	0	0
GSSG*m19	0	0	0	0	0	0	0	0	0
GSSG*m20	0	0	0	0	0	0	0	0	0
