# Supplementary material for: Glutaminase‐1 Mediated Glutaminolysis to Glutathione Synthesis Maintains Redox Homeostasis and Modulates Ferroptosis Sensitivity in Cancer Cells
Source: Cell Prolif. 2025 Apr 21;58(11):e70036. doi: 10.1111/cpr.70036 (PMC12584870; doi:10.1111/cpr.70036)
Supplement: Supplementary file 4 — Table S3. The metabolic flux of 13C5‐glutamine towards GSH in HCT116 cells (percentage). [file CPR-58-e70036-s003.xlsx]

## Sheet: percentage
Table S3 The metabolic flux of 13C5-glutamine towards GSH in HCT116 cells (percentage)
	Cas9			KOGLS1			KOGLS1/KGA+GAC
Compound	A1	A3	A4	B1	B2	B3	C1	C2	C3
Gamma-Glutamylcysteine*C8H14N2O5S	0.310229	0.29157	0.282938	0.621845	0.590581	0.604706	0.26627	0.255483	0.264656
Gamma-Glutamylcysteine*m1	0.0411486	0.0300247	0.052861	0.0227939	0.028716	0.038155	0.0526861	0.0334901	0.0447251
Gamma-Glutamylcysteine*m2	0.0104436	0.0139879	0.0122787	0.00887721	0.00822888	0.017139	0.0338407	0.0340048	0.0370297
Gamma-Glutamylcysteine*m3	0.136721	0.156006	0.130649	0.0923519	0.0818381	0.0901072	0.14931	0.150431	0.132211
Gamma-Glutamylcysteine*m4	0	0	0	0	0	0	0.00596745	0.00230591	0
Gamma-Glutamylcysteine*m5	0.501458	0.508411	0.521273	0.254132	0.290636	0.249893	0.491926	0.524285	0.521378
Gamma-Glutamylcysteine*m6	0	0	0	0	0	0	0	0	0
Gamma-Glutamylcysteine*m7	0	0	0	0	0	0	0	0	0
Gamma-Glutamylcysteine*m8	0	0	0	0	0	0	0	0	0
Glutamic acid*C5H9NO4	0.255245	0.252676	0.257972	0.46268	0.462778	0.460353	0.172169	0.167299	0.170043
Glutamic acid*m1	0.0514597	0.0488143	0.0498629	0.0628115	0.0645329	0.063212	0.0589933	0.0557427	0.0557762
Glutamic acid*m2	0.0418566	0.0401463	0.0411081	0.043697	0.0440037	0.043994	0.051892	0.0507972	0.0501796
Glutamic acid*m3	0.139535	0.135038	0.134631	0.116664	0.117923	0.117777	0.165369	0.161742	0.16168
Glutamic acid*m4	0.0155298	0.0165208	0.0159793	0.00925143	0.00906673	0.0092682	0.0191767	0.0194634	0.0191504
Glutamic acid*m5	0.496373	0.506805	0.500447	0.304895	0.301695	0.305396	0.5324	0.544956	0.54317
Glutamine*C5H10N2O3	0.06795	0.0745018	0.0752894	0.0793522	0.0766455	0.0791813	0.0721583	0.0801961	0.00173727
Glutamine*m1	0.001841	0.00208173	0.00196341	0.000215916	0.000139151	0.000171834	0.00480449	0.00482407	0.00932878
Glutamine*m2	0.00179395	0.00179231	0.001948	0.000405586	0.00040005	0.000390639	0.00512949	0.00531851	0.00602568
Glutamine*m3	0.00703023	0.00710801	0.00761228	0.00147081	0.00140063	0.00148717	0.0194512	0.020555	0.0224138
Glutamine*m4	0.0260654	0.0255701	0.025374	0.0258359	0.026249	0.0265066	0.0258732	0.0253126	0.0276538
Glutamine*m5	0.895319	0.888946	0.887813	0.89272	0.895166	0.892263	0.872583	0.863794	0.932841
Glutathione*C10H17N3O6S	0.539848	0.543965	0.539578	0.650274	0.647019	0.64794	0.515073	0.524065	0.523675
Glutathione*m1	0.0297642	0.0296897	0.0298283	0.0474523	0.0474586	0.0468322	0.0263011	0.0250665	0.024621
Glutathione*m2	0.0261588	0.0250613	0.0256902	0.0314016	0.0310605	0.0311433	0.0283077	0.0272764	0.0277987
Glutathione*m3	0.0955085	0.0939556	0.0956206	0.0836579	0.0845666	0.0843898	0.0946446	0.0914445	0.0923294
Glutathione*m4	0.00961932	0.00966994	0.0100926	0.00556261	0.00600017	0.00569454	0.0116676	0.0114624	0.0114734
Glutathione*m5	0.299101	0.297659	0.29919	0.181652	0.183895	0.184	0.324006	0.320685	0.319942
Glutathione*m6	0	0	0	0	0	0	0	0	0.000160954
Glutathione*m7	0	0	0	0	0	0	0	0	0
Glutathione*m8	0	0	0	0	0	0	0	0	0
Glutathione*m9	0	0	0	0	0	0	0	0	0
Glutathione*m10	0	0	0	0	0	0	0	0	0
Glycine*C2H5NO2	0.99804	0.998215	0.999211	0.999616	0.997647	0.997726	0.999988	1	0.999073
Glycine*m1	0.00196049	0.00178546	0.00078916	0.000383884	0.00235256	0.00227353	1.21614e-05	0	0.000926978
Glycine*m2	0	0	0	0	0	0	0	0	0
GSSG*C20H32N6O12S2	0.316966	0.323985	0.318619	0.457088	0.452205	0.459351	0.300228	0.312469	0.307222
GSSG*m1	0.0051295	0.00289055	0.00298762	0.0452004	0.0444103	0.0353201	0	0	0
GSSG*m2	0.0264661	0.0290508	0.0270949	0.0372642	0.0381133	0.0370418	0.0262499	0.0267838	0.0264872
GSSG*m3	0.106283	0.105898	0.107208	0.111778	0.111657	0.113767	0.101311	0.099044	0.099295
GSSG*m4	0.0182564	0.0177918	0.0178211	0.0166923	0.017267	0.0173143	0.0185062	0.0190844	0.0182826
GSSG*m5	0.328775	0.326878	0.326746	0.235247	0.236718	0.239653	0.33957	0.336494	0.340331
GSSG*m6	0.0330206	0.0302902	0.0339471	0.0266807	0.0265821	0.0254701	0.0301516	0.0282654	0.0286432
GSSG*m7	0.0151936	0.0150214	0.0146347	0.00960466	0.0102458	0.00978495	0.0169402	0.0162833	0.0154764
GSSG*m8	0.0567952	0.0560689	0.0560734	0.0281189	0.0293879	0.0291395	0.0597575	0.055107	0.0584308
GSSG*m9	0.00526388	0.00568679	0.00593943	0.00194647	0.00192327	0.00168244	0.00716278	0.00752132	0.00637675
GSSG*m10	0.0873259	0.0861981	0.0887327	0.0303702	0.0314071	0.0314758	0.100012	0.0989475	0.0994543
GSSG*m11	0.000515406	0.000240899	0.000196063	0	8.31493e-05	0	8.42924e-05	0	0
GSSG*m12	0	0	0	0	0	0	0	0	0
GSSG*m13	0	0	0	0	0	0	0	0	0
GSSG*m14	0	0	0	0	0	0	0	0	0
GSSG*m15	0	0	0	9.01875e-06	0	0	0	0	0
GSSG*m16	9.64049e-06	0	0	0	0	0	0	0	0
GSSG*m17	0	0	0	0	0	0	0	0	0
GSSG*m18	0	0	0	0	0	0	0	0	0
GSSG*m19	0	0	0	0	0	0	2.66042e-05	0	0
GSSG*m20	0	0	0	0	0	0	0	0	0
