# Supplementary material for: Glutaminase‐1 Mediated Glutaminolysis to Glutathione Synthesis Maintains Redox Homeostasis and Modulates Ferroptosis Sensitivity in Cancer Cells
Source: Cell Prolif. 2025 Apr 21;58(11):e70036. doi: 10.1111/cpr.70036 (PMC12584870; doi:10.1111/cpr.70036)
Supplement: Supplementary file 5 — Table S4. The metabolic flux of 13C5‐glutamine towards GSH in HCT116 cells (peak area). [file CPR-58-e70036-s005.xlsx]

## Sheet: final result
Table S4 The metabolic flux of 13C5-glutamine towards GSH in HCT116 cells (peak area)
	Cas9			KOGLS1			KOGLS1/KGA+GAC
Compound	A1	A2	A3	B1	B2	B3	C1	C2	C3
Gamma-Glutamylcysteine*C8H14N2O5S	7.80454e+06	7.62416e+06	8.61988e+06	1.11634e+07	1.07961e+07	1.35272e+07	1.04716e+07	1.07978e+07	1.12253e+07
Gamma-Glutamylcysteine*m1	1.03519e+06	785106	1.61045e+06	409200	524944	853523	2.07199e+06	1.41543e+06	1.897e+06
Gamma-Glutamylcysteine*m2	262733	365765	374079	159365	150428	383397	1.33085e+06	1.43718e+06	1.5706e+06
Gamma-Glutamylcysteine*m3	3.43953e+06	4.07934e+06	3.98032e+06	1.65791e+06	1.49604e+06	2.01569e+06	5.87193e+06	6.35781e+06	5.60771e+06
Gamma-Glutamylcysteine*m4	0	0	0	0	0	0	234682	97457.2	0
Gamma-Glutamylcysteine*m5	1.26153e+07	1.32943e+07	1.58809e+07	4.56221e+06	5.31299e+06	5.59009e+06	1.9346e+07	2.21584e+07	2.21141e+07
Gamma-Glutamylcysteine*m6	0	0	0	0	0	0	0	0	0
Gamma-Glutamylcysteine*m7	0	0	0	0	0	0	0	0	0
Gamma-Glutamylcysteine*m8	0	0	0	0	0	0	0	0	0
Glutamic acid*C5H9NO4	2.77292e+09	2.94951e+09	3.14877e+09	3.15422e+09	3.25937e+09	3.10666e+09	2.57643e+09	2.475e+09	2.45049e+09
Glutamic acid*m1	5.59046e+08	5.69813e+08	6.0862e+08	4.28203e+08	4.54509e+08	4.26582e+08	8.82809e+08	8.24651e+08	8.03791e+08
Glutamic acid*m2	4.54721e+08	4.6863e+08	5.0176e+08	2.97894e+08	3.09921e+08	2.96891e+08	7.76542e+08	7.51488e+08	7.23138e+08
Glutamic acid*m3	1.51588e+09	1.57631e+09	1.64328e+09	7.95332e+08	8.3054e+08	7.94809e+08	2.47468e+09	2.3928e+09	2.32997e+09
Glutamic acid*m4	1.68713e+08	1.92848e+08	1.95041e+08	6.30695e+07	6.38575e+07	6.25458e+07	2.8697e+08	2.8794e+08	2.75977e+08
Glutamic acid*m5	5.39248e+09	5.91597e+09	6.10838e+09	2.07855e+09	2.12485e+09	2.06094e+09	7.96714e+09	8.06202e+09	7.82763e+09
Glutamine*C5H10N2O3	5.98674e+08	6.38982e+08	6.53499e+08	1.04038e+09	1.03183e+09	1.07233e+09	2.29269e+08	2.04352e+08	3.04434e+06
Glutamine*m1	1.62201e+07	1.78545e+07	1.70421e+07	2.83087e+06	1.8733e+06	2.32711e+06	1.52653e+07	1.22924e+07	1.63475e+07
Glutamine*m2	1.58056e+07	1.53722e+07	1.69084e+07	5.31762e+06	5.38561e+06	5.29032e+06	1.62979e+07	1.35524e+07	1.05592e+07
Glutamine*m3	6.19399e+07	6.09635e+07	6.60733e+07	1.92837e+07	1.88558e+07	2.01404e+07	6.18024e+07	5.23772e+07	3.92773e+07
Glutamine*m4	2.2965e+08	2.19308e+08	2.20242e+08	3.38734e+08	3.53374e+08	3.58971e+08	8.22067e+07	6.45002e+07	4.84598e+07
Glutamine*m5	7.88821e+09	7.62425e+09	7.70607e+09	1.17044e+10	1.2051e+10	1.20837e+10	2.77246e+09	2.20108e+09	1.63468e+09
Glutathione*C10H17N3O6S	9.69054e+09	1.02606e+10	1.01582e+10	1.1151e+10	1.14175e+10	1.13724e+10	1.29593e+10	1.32602e+10	1.26351e+10
Glutathione*m1	5.34282e+08	5.60026e+08	5.61552e+08	8.13718e+08	8.37472e+08	8.21981e+08	6.61741e+08	6.34248e+08	5.94049e+08
Glutathione*m2	4.69564e+08	4.72721e+08	4.83649e+08	5.38479e+08	5.48104e+08	5.46616e+08	7.12228e+08	6.90165e+08	6.70719e+08
Glutathione*m3	1.71442e+09	1.77225e+09	1.80017e+09	1.43458e+09	1.49229e+09	1.48118e+09	2.38128e+09	2.31378e+09	2.2277e+09
Glutathione*m4	1.72671e+08	1.824e+08	1.90006e+08	9.53884e+07	1.05881e+08	9.99485e+07	2.9356e+08	2.90028e+08	2.76826e+08
Glutathione*m5	5.369e+09	5.61462e+09	5.63261e+09	3.11499e+09	3.24507e+09	3.2295e+09	8.15207e+09	8.11418e+09	7.71947e+09
Glutathione*m6	0	0	0	0	0	0	0	0	3.88345e+06
Glutathione*m7	0	0	0	0	0	0	0	0	0
Glutathione*m8	0	0	0	0	0	0	0	0	0
Glutathione*m9	0	0	0	0	0	0	0	0	0
Glutathione*m10	0	0	0	0	0	0	0	0	0
Glycine*C2H5NO2	2.23485e+08	2.21325e+08	2.55043e+08	2.86245e+08	2.88599e+08	2.67116e+08	2.12242e+08	1.93005e+08	1.87734e+08
Glycine*m1	439001	395875	201429	109927	680549	608681	2581.19	0	174187
Glycine*m2	0	0	0	0	0	0	0	0	0
GSSG*C20H32N6O12S2	1.91521e+08	1.93238e+08	1.9275e+08	3.28346e+08	3.33414e+08	2.54585e+08	1.04041e+08	8.85745e+07	1.10556e+08
GSSG*m1	3.09942e+06	1.72405e+06	1.80737e+06	3.24695e+07	3.2744e+07	1.95754e+07	0	0	0
GSSG*m2	1.59917e+07	1.73271e+07	1.63911e+07	2.67685e+07	2.81012e+07	2.05295e+07	9.09664e+06	7.59232e+06	9.53155e+06
GSSG*m3	6.42199e+07	6.31621e+07	6.48557e+07	8.0295e+07	8.23256e+07	6.30526e+07	3.51081e+07	2.80757e+07	3.57319e+07
GSSG*m4	1.10311e+07	1.06118e+07	1.07809e+07	1.19908e+07	1.27311e+07	9.59604e+06	6.41311e+06	5.40978e+06	6.57911e+06
GSSG*m5	1.98657e+08	1.94964e+08	1.97667e+08	1.68989e+08	1.74534e+08	1.32822e+08	1.17674e+08	9.53848e+07	1.2247e+08
GSSG*m6	1.99521e+07	1.80664e+07	2.05364e+07	1.9166e+07	1.95992e+07	1.41162e+07	1.04487e+07	8.01228e+06	1.03074e+07
GSSG*m7	9.18046e+06	8.9594e+06	8.85332e+06	6.89945e+06	7.55429e+06	5.42308e+06	5.87046e+06	4.61577e+06	5.56928e+06
GSSG*m8	3.43176e+07	3.34419e+07	3.39218e+07	2.01991e+07	2.16679e+07	1.61499e+07	2.07083e+07	1.5621e+07	2.10267e+07
GSSG*m9	3.18061e+06	3.39185e+06	3.59308e+06	1.39824e+06	1.41804e+06	932450	2.48218e+06	2.13204e+06	2.29471e+06
GSSG*m10	5.27652e+07	5.14122e+07	5.36792e+07	2.18162e+07	2.31567e+07	1.74447e+07	3.46582e+07	2.80483e+07	3.57892e+07
GSSG*m11	311425	143682	118609	0	61306.6	0	29210.6	0	0
GSSG*m12	0	0	0	0	0	0	0	0	0
GSSG*m13	0	0	0	0	0	0	0	0	0
GSSG*m14	0	0	0	0	0	0	0	0	0
GSSG*m15	0	0	0	6478.57	0	0	0	0	0
GSSG*m16	5825.11	0	0	0	0	0	0	0	0
GSSG*m17	0	0	0	0	0	0	0	0	0
GSSG*m18	0	0	0	0	0	0	0	0	0
GSSG*m19	0	0	0	0	0	0	9219.41	0	0
GSSG*m20	0	0	0	0	0	0	0	0	0

## Sheet: percentage
Compound	1ul-pos-A1	1ul-pos-A3	1ul-pos-A4	1ul-pos-B1	1ul-pos-B2	1ul-pos-B3	1ul-pos-C1	1ul-pos-C2	1ul-pos-C3	QC1	QC2
Gamma-Glutamylcysteine*C8H14N2O5S	0.310229	0.29157	0.282938	0.621845	0.590581	0.604706	0.26627	0.255483	0.264656	0.416758	0.437502
Gamma-Glutamylcysteine*m1	0.0411486	0.0300247	0.052861	0.0227939	0.028716	0.038155	0.0526861	0.0334901	0.0447251	0.0371434	0.0275934
Gamma-Glutamylcysteine*m2	0.0104436	0.0139879	0.0122787	0.00887721	0.00822888	0.017139	0.0338407	0.0340048	0.0370297	0.0188495	0.000262109
Gamma-Glutamylcysteine*m3	0.136721	0.156006	0.130649	0.0923519	0.0818381	0.0901072	0.14931	0.150431	0.132211	0.126781	0.120349
Gamma-Glutamylcysteine*m4	0	0	0	0	0	0	0.00596745	0.00230591	0	0	0
Gamma-Glutamylcysteine*m5	0.501458	0.508411	0.521273	0.254132	0.290636	0.249893	0.491926	0.524285	0.521378	0.400468	0.414294
Gamma-Glutamylcysteine*m6	0	0	0	0	0	0	0	0	0	0	0
Gamma-Glutamylcysteine*m7	0	0	0	0	0	0	0	0	0	0	0
Gamma-Glutamylcysteine*m8	0	0	0	0	0	0	0	0	0	0	0
Glutamic acid*C5H9NO4	0.255245	0.252676	0.257972	0.46268	0.462778	0.460353	0.172169	0.167299	0.170043	0.288789	0.292972
Glutamic acid*m1	0.0514597	0.0488143	0.0498629	0.0628115	0.0645329	0.063212	0.0589933	0.0557427	0.0557762	0.0528838	0.0522101
Glutamic acid*m2	0.0418566	0.0401463	0.0411081	0.043697	0.0440037	0.043994	0.051892	0.0507972	0.0501796	0.0444748	0.0444866
Glutamic acid*m3	0.139535	0.135038	0.134631	0.116664	0.117923	0.117777	0.165369	0.161742	0.16168	0.138884	0.138112
Glutamic acid*m4	0.0155298	0.0165208	0.0159793	0.00925143	0.00906673	0.0092682	0.0191767	0.0194634	0.0191504	0.0156065	0.0154241
Glutamic acid*m5	0.496373	0.506805	0.500447	0.304895	0.301695	0.305396	0.5324	0.544956	0.54317	0.459361	0.456795
Glutamine*C5H10N2O3	0.06795	0.0745018	0.0752894	0.0793522	0.0766455	0.0791813	0.0721583	0.0801961	0.00173727	0.133011	0.138527
Glutamine*m1	0.001841	0.00208173	0.00196341	0.000215916	0.000139151	0.000171834	0.00480449	0.00482407	0.00932878	0.00124322	0.00108827
Glutamine*m2	0.00179395	0.00179231	0.001948	0.000405586	0.00040005	0.000390639	0.00512949	0.00531851	0.00602568	0.00104807	0.00102662
Glutamine*m3	0.00703023	0.00710801	0.00761228	0.00147081	0.00140063	0.00148717	0.0194512	0.020555	0.0224138	0.004255	0.00412942
Glutamine*m4	0.0260654	0.0255701	0.025374	0.0258359	0.026249	0.0265066	0.0258732	0.0253126	0.0276538	0.023576	0.0244382
Glutamine*m5	0.895319	0.888946	0.887813	0.89272	0.895166	0.892263	0.872583	0.863794	0.932841	0.836867	0.830791
Glutathione*C10H17N3O6S	0.539848	0.543965	0.539578	0.650274	0.647019	0.64794	0.515073	0.524065	0.523675	0.590771	0.594053
Glutathione*m1	0.0297642	0.0296897	0.0298283	0.0474523	0.0474586	0.0468322	0.0263011	0.0250665	0.024621	0.0301694	0.03003
Glutathione*m2	0.0261588	0.0250613	0.0256902	0.0314016	0.0310605	0.0311433	0.0283077	0.0272764	0.0277987	0.0262979	0.0254339
Glutathione*m3	0.0955085	0.0939556	0.0956206	0.0836579	0.0845666	0.0843898	0.0946446	0.0914445	0.0923294	0.0852109	0.084954
Glutathione*m4	0.00961932	0.00966994	0.0100926	0.00556261	0.00600017	0.00569454	0.0116676	0.0114624	0.0114734	0.00879848	0.008713
Glutathione*m5	0.299101	0.297659	0.29919	0.181652	0.183895	0.184	0.324006	0.320685	0.319942	0.258752	0.256816
Glutathione*m6	0	0	0	0	0	0	0	0	0.000160954	0	0
Glutathione*m7	0	0	0	0	0	0	0	0	0	0	0
Glutathione*m8	0	0	0	0	0	0	0	0	0	0	0
Glutathione*m9	0	0	0	0	0	0	0	0	0	0	0
Glutathione*m10	0	0	0	0	0	0	0	0	0	0	0
Glycine*C2H5NO2	0.99804	0.998215	0.999211	0.999616	0.997647	0.997726	0.999988	1	0.999073	0.997854	0.999143
Glycine*m1	0.00196049	0.00178546	0.00078916	0.000383884	0.00235256	0.00227353	1.21614e-05	0	0.000926978	0.00214612	0.000856855
Glycine*m2	0	0	0	0	0	0	0	0	0	0	0
GSSG*C20H32N6O12S2	0.316966	0.323985	0.318619	0.457088	0.452205	0.459351	0.300228	0.312469	0.307222	0.390003	0.386837
GSSG*m1	0.0051295	0.00289055	0.00298762	0.0452004	0.0444103	0.0353201	0	0	0	0.00448548	0.0138264
GSSG*m2	0.0264661	0.0290508	0.0270949	0.0372642	0.0381133	0.0370418	0.0262499	0.0267838	0.0264872	0.0283822	0.0290693
GSSG*m3	0.106283	0.105898	0.107208	0.111778	0.111657	0.113767	0.101311	0.099044	0.099295	0.103222	0.102308
GSSG*m4	0.0182564	0.0177918	0.0178211	0.0166923	0.017267	0.0173143	0.0185062	0.0190844	0.0182826	0.0163989	0.0161798
GSSG*m5	0.328775	0.326878	0.326746	0.235247	0.236718	0.239653	0.33957	0.336494	0.340331	0.311483	0.305524
GSSG*m6	0.0330206	0.0302902	0.0339471	0.0266807	0.0265821	0.0254701	0.0301516	0.0282654	0.0286432	0.0239185	0.0268829
GSSG*m7	0.0151936	0.0150214	0.0146347	0.00960466	0.0102458	0.00978495	0.0169402	0.0162833	0.0154764	0.0127103	0.0112803
GSSG*m8	0.0567952	0.0560689	0.0560734	0.0281189	0.0293879	0.0291395	0.0597575	0.055107	0.0584308	0.0413651	0.0413551
GSSG*m9	0.00526388	0.00568679	0.00593943	0.00194647	0.00192327	0.00168244	0.00716278	0.00752132	0.00637675	0.00386106	0.00433024
GSSG*m10	0.0873259	0.0861981	0.0887327	0.0303702	0.0314071	0.0314758	0.100012	0.0989475	0.0994543	0.063941	0.0624079
GSSG*m11	0.000515406	0.000240899	0.000196063	0	8.31493e-05	0	8.42924e-05	0	0	0.000191409	0
GSSG*m12	0	0	0	0	0	0	0	0	0	0	0
GSSG*m13	0	0	0	0	0	0	0	0	0	0	0
GSSG*m14	0	0	0	0	0	0	0	0	0	0	0
GSSG*m15	0	0	0	9.01875e-06	0	0	0	0	0	2.71327e-05	0
GSSG*m16	9.64049e-06	0	0	0	0	0	0	0	0	0	0
GSSG*m17	0	0	0	0	0	0	0	0	0	1.16859e-05	0
GSSG*m18	0	0	0	0	0	0	0	0	0	0	0
GSSG*m19	0	0	0	0	0	0	2.66042e-05	0	0	0	0
GSSG*m20	0	0	0	0	0	0	0	0	0	0	0
